# Supplementary material for: A new species of fringed Forest Gecko, genus Luperosaurus (Squamata: Gekkonidae), from Sibuyan Island, Central Philippines
Source: PeerJ. 2026 Mar 4;14:e20504. doi: 10.7717/peerj.20504 (PMC12967072; doi:10.7717/peerj.20504)
Supplement: Supplemental Information 5 [file peerj-14-20504-s005.fasta]

>Luperosaurus_macgregori_OMNH_47008_Camiguin_Norte
TACTAATAAATCCNCTAATTTGATCAATAATAATCACTGGACTAGCAACTAGTACCATCATTACAATATCCAGCCACCACTGAATACTTGCCTGACTGGGCCTAGAACTAAACACACTTAGCATCTTACCCATTATTATAAAATCGGGCCACCCCCGCTCAACAGAAGCAACTACGAAATATTTCCTAATTCAAGCCGCTGCTGCCGCCCTCATTCTATTTTCAAGCGCCACAAATGCCTGAGAGACCGGACAATGAACCATCACGCACAACCTATCACCAATAGCCTCCATCATAATCACCATCGCCCTAATAATAAAACTAGGCCTTGCCCCCGTACATGCCTGATATCCAGAAGTACTACAAAGTGCAACCATAAACACAGCCCTAGTACTCTCAACATGACAAAAACTTGCCCCCCTCACCCTTCTATACCTCATAAACAACAATTTACCAACACAAATTATACTCGTCATCGGGTTAACATCCGCCTTACTAGGTGGATGAATAGGCCTTAATCAAACCCAAACACGGAAAATTATAGCATTCTCCTCAATTGCCCACATAGGCTGACTAGTTGTCGCACTAAGTTTAAACCCAAACCTGGCCCTAACCACAATAATCATTTACATCACAATAACCACCACTATGTTCATATCATTAGGAACCACGACAACAAAAACTATTATAGACTTAGGGACAACCTGAACCCAATCACCCCCATTAATTATACTCCTAGTATTATCACTTATATCCCTGGGCGGCCTACCCCCACTAACTGGCTTTGCACCAAAATGATTAATTCTAACCACACTGTGCACCATAAAACTCACACCCATTAGCATCTCACTTGCTCTAGCAAGCCTACCAAGCCTATACTTTTATATCCGAATAACATACATAACAACACTTCTATCACCCCCAAACACAACAAACACAAAATACAAATGACGACTTCCAAACACCATTAACACAATACTACC--AC-CAAT---AATTATACTATCCGCACTACTACTACCACTAACACCACTACTACCCAACTAGAAATTTAGGTTAACTAATCTTAAACCGGGGGCCTTCAAAGCCCTAAATAGTGGTC--AANNAACCCTCTAATTTCTGAAGACCTGTAAAACTCTAACATACATCTCCTGACTGCAACTCAGACGCTTTAATTAAGCGAAGGCCTCCCTAGATCAGCGGGCTTCGACCCCACGAAACTTTTAGTTAACAACTAAACACCCAAGCCAGCGGGCTTTAATCTACTTCTCCCGTCTACGTGAAACGGGAGAAGCCCCGGCACCCTTTGTGGGGTGCGTCTCCAAATTTGCACTTTGGTGTGTNCTCCACCGCTGGGGCTGGTAGTGGGGGCTCNCTGGCCCCGTCCATGAGTCTACAGCTCATTGCCTCGTCTCGGCCACCCTACCTGTGATACT
>Luperosaurus_macgregori_KU_308023_Camiguin
TNCTAATAAATCCNCTAATTTGATCAATAATAATCACTGGACTAGCAACTAGTACCATCATTACAATATCCAGCCACCACTGAATACTTGCCTGACTGGGCCTAGAACTAAACACACTTAGCATCTTACCCATTATTATAAAATCGGGCCACCCCCGCTCAACAGAAGCAACTACGAAATATTTCCTCATTCAAGCCGCTGCTGCCGCCCTCATTCTATTTTCAAGCGCCACAAATGCCTGAGAGACCGGACAATGAACCATCACGCACAACCTATCACCAATAGCCTCCATCATAATCACCATCGCCCTAATAATAAAACTAGGCCTTGCCCCCGTACATGCCTGATATCCAGAAGTACTACAAAGTGCAACCATAAACACAGCCCTAGTACTCTCAACATGACAAAAACTTGCCCCCCTCACCCTTCTATACCTCATAAACAACAATTTACCAACACAAATTATACTCGTCATCGGGTTAACATCCGCCTTACTAGGTGGATGAATAGGCCTTAATCAAACCCAAACACGGAAAATTATAGCATTCTCCTCAATTGCCCACATAGGCTGACTAGTTGTCGCACTAAGTTTAAACCCAAACCTGGCCCTAACCACAATAATCATTTACATCACAATAACCACCACTATGTTCATATCATTAGGAACCACGACAACAAAAACTATTATAGACTTAGGGACAACCTGAACCCAATCACCCCCATTAATTATACTCCTAGTATTATCACTTATATCCCTGGGCGGCCTACCCCCACTAACTGGCTTTGCACCAAAATGATTAATTCTAACCACACTGTGCACCATAAAACTCACACCCATTAGCATCTCACTTGCTCTAGCAAGCCTACCAAGCCTATACTTTTATATCCGAATAACATACATAACAACACTTCTATCACCCCCAAACACAACAAACACAAAATACAAATGACGACTTCCAAACACCATTAACACAATACTACC--AC-CAAT---AATTATACTATCCGCACTACTACTACCACTAACACCACTACTACCCAACTAGAAATTTAGGTTAACTAATCTTAAACCGGGGGCCTTCAAAGCCCTAAATAGTGGTC--AANNAACCCTCTAATTTCTGAAGACCTGTAAAACTCTAACATACATCTCCTGACTGCAACTCAGACGCTTTAATTAAGCGAAGGCCTCCCTAGATCAGCGGGCTTCGACCCCACGAAACTTTTAGTTAACAACTAAACACCCAAGCCAGCGGGCTTTAATCTACTTCTCCCGTCTACGTGAAACGGGAGAAGCCCCGGCACCCTTTGTGGGGTGCGTCTCCAAATTTGCACTTTGGTGTGTNCTCCACCGCTGGGGCTGGTAGTGGGGGCTCNCTGGCCCCGTCCATGAGTCTACAGCTCATTGCCTCGTCTCGGCCNCCCTACCTGNGANACT
>Luperosaurus_angliit_KU_322189_Luzon_aurora
TACTAATAAACCCACTAATTTGATCAATAATAATCACCGGACTTGCAACTAGCACCATCATCACAATATCCAGCCACCACTGAATACTTGCCTGACTGGGCCTAGAACTAAACACACTTAGCATTTTACCTATTATTATAAAATCTGGTCACCCGCGCTCAACAGAGGCAACTACCAAATACTTTCTAATCCAAGCCGCTGCTGCGGCCCTTATTCTATTTTCAAGCGCCACAAACGCCTGAGAAACCGGACAATGAACTATCACACACAACCTGTCACCAACAACCGCCACTATAATCACCATCGCCCTAATAATAAAACTAGGCCTTGCCCCCGTACATGCATGATATCCAGAAGTACTACAAAGTGCAACCATAAACACAGCCCTAGTTCTCTCAACATGACAAAAACTCGCCCCCCTCACCCTTCTATATCTCATAAACAATAATTTACCAACACAAATTATACTCCTTATCGGATTAACATCCGCTTTATTAGGCGGATGAATGGGCCTTAATCAAACCCAAACACGGAAAATCATAGCATTCTCCTCAATTGCTCACATAGGTTGACTAATTGTCGCACTAAGCCTCAACCCAAACCTAGCCCTAACCACAACAATCATTTACATCGCAATAACCACCACCATGTTCATATCATTAAATACCACAACAACGAAGACTATTACAGATTTAGGCACAGCCTGAACCCAATCACCCCCATTAATTATACTATTAGTATTATCACTAATATCCCTAGGCGGCCTACCCCCATTAACTGGCTTTGCACCAAAATGACTAATCCTAACCACACTGTGCACCATAAAACTCACACCTATCAGCATTTCACTCGCCCTAGCAAGCCTACCAAGCCTATACTTTTACATCCGAATGACATACATAACCACACTCCTATCACCACCAAACACAACAAACACAAAATACAAATGACGACTCCCAAGCACTATTAATACAATACTACC--AC-CAAT---AATTATACTCGCCGCACTACTACTACCACTAACACCACTGCTACCCAGCTAGAAATTTAGGTTAACTAANNTTAAACCAAGGGCCTTCAAAGCCCTAAATAGTGGGC--TANNCACCCCCTAATTTCTGAAGACCTGTAAAACTCTAAAATACATCTCCTGACTGCAACTCAGACGCTTTAATTAAGCGAAGGCCTCCCTAGATCAGCGGGCTTCGACCCCACGAAACTTTTAGTTAACAACTAAACACCCAAGCCAGCGGGCTTTAATCTACTTCTCCCGTCTATATCAAACGGGAGAAGCCCCGGCACCCTTGTTGGGGTGCGTCTCCAAATTTGCACTTTGGTGTGTNTTCCACCGCTGGGGCTGGTAGTGGGGGCTCNCNGNCNCCGTCCATGAGTCTACAGCTCATTGCCTCGTCTCGGCCACCCTACCTGNGACACT
>Luperosaurus_angliit_KU_322190_Luzon_aurora
TACTAATAAACCCACTAATTTGATCAATAATAATCACTGGACTTGCAACTAGCACCATCATCACAATATCCAGCCACCACTGAATACTTGCCTGACTGGGCCTAGAACTAAACACACTTAGCATTTTGCCTATTATTATAAAATCTGGTCACCCGCGCTCAACAGAGGCAACTACAAAATACTTTCTAATCCAAGCCGCTGCTGCCGCCCTCATTCTATTTTCAAGCGCCACAAACGCCTGAGAAACCGGACAATGAACTATCACACACAACCTGTCACCAACAACCGCCACTATGATCACCATCGCCCTAATAATAAAACTAGGCCTTGCCCCAGTACATGCATGATATCCAGAAGTACTACAAAGTGCAACCATAAACACAGCCCTAGTTCTATCAACATGACAAAAACTTGCCCCCCTCACCCTTCTATATCTCATAAACAATAATTTACCCACACAAATTATACTCCTTATCGGACTTACATCCGCCTTATTAGGCGGATGAATGGGCCTTAACCAAACCCAAACACGGAAAATCATAGCATTCTCCTCAATTGCTCACATAGGTTGACTAATTGTTGCACTAAGTCTTAACCCAAACCTAGCCCTAACCACAACAATCATTTATATCGCAATAACCACCACCATGTTCATATCATTAAATACCACAACAACAAAGACTATTACAGATTTAGGCACAGCCTGAACCCAATCACCCCCATTAATTATACTATTAGTATTATCACTAATATCCCTAGGCGGCCTACCCCCATTAACCGGCTTTGCACCAAAATGACTAATCCTAACAACACTGTGCACCATAAAACTCACACCTATTAGCATTTCACTTGCCCTAGCAAGCCTGCCAAGTCTATACTTTTATATCCGAATAACATACATAACTACACTCTTATCACCACCAAACACAACAAACACAAAATATAAATGACGACTTCCAAGCACTATTAATACAATACTACC--AC-CAAT---AATTATACTCGCCGCACTACTACTACCACTAACACCACTACTACCCAGCTAGAAATTTAGGTTAATTAANNTTAAACCAAGAGCCTTCAAAGCCCTAAATAGTGGGC--TANNAACCCCCTAATTTCTGAAGACCTGTAAAACTCTAAAATACATCTCCTGACTGCAACTCAGACGCTTTAATTAAGCGAAGGCCTCCCTAGATCAGCGGGCTTCGATCCCACGAAACTTTTAGTTAACAACTAAACACCCAAGCCAGCGGGCTTTAATCTACTTCTCCCGTCTATATCAAACGGGAGAAGCCCCGGCACCCTTACTGGGGTGCGTCTCCAAATTTGCACTTTGGTGTGTNTTTCACCGCTGGGGCTGGTAGTGGGGGCTCNCTGGCCCCGTCCATGAGTCTACAGCTCATTGCCTCGTCTCGGCCNCCCTACCNGNGNCACT
>Luperosaurus_macgregori_ACD_6022_Calayan
TACTAATAAATCCNCTAATTTGATCAATAATAATCACTGGACTAGCAACTAGTACCATCATTACAATATCCAGCCACCACTGAATACTTGCCTGACTGGGCCTAGAACTAAACACACTTAGCATCTTACCCATTATTATAAAATCGGGCCACCCCCGCTCAACAGAAGCAACTACAAAATATTTCCTAATTCAAGCCGTTGCTGCCGCCCTCATTCTATTTTCAAGCGCCACAAATGCCTGAGAAACCGGACAATGAACCATCACGCACAACCTATCACCAATAGCCTCCATCATAATCACCATCGCCCTAATAATAAAACTAGGCCTTGCCCCCGTACATGCCTGATATCCAGAAGTACTACAAAGTGCAACCATAAACACAGCCCTAGTACTCTCAACATGACAAAAACTTGCCCCCCTCACCCTTCTATACCTCATAAACAACAATTTACCAACACAAATTATACTCGTCATCGGGTTAACATCCGCCTTACTAGGTGGATGAATAGGCCTTAATCAAACCCAGACACGGAAAATTATAGCATTCTCCTCAATTGCCCACATAGGCTGACTAGTTGTCGCACTAAGTTTAAACCCAAACCTGGCCCTAACCACAATAATCATTTACATCACAATAACCACCACTATGTTCATATCATTAGGAACCACAACAACAAAAACTATTATAGACTTAGGGACAACCTGAACCCAATCACCCCCATTAATTATACTCCTAGTATTATCACTTATGTCCCTGGGCGGCCTACCCCCGCTAACTGGCTTTGCACCAAAATGATTAATTCTAGCCACACTGTGCACCATAAAACTCACACCCATTAGCATCTCACTTGCTCTAGCAAGCCTACCAAGCCTATACTTTTATATCCGAATAACATACATAACAACACTTCTATCACCCCCAAACACAMCAAACAMAAAMTACAAATGACGACTTCCAANCACCATTAACACAATACTACC--AC-CAAT---AATTATATTATCCGCACTACTACTACCACTAACACCACTACTACCCAACTAGAAATTTAGGTTAACTAATCTTAAACCGAGGGCCTTCAAAGCCCTAAATAGTGGTC--AANNAACCCTCTAATTTCTGAAGACCTGTAAAACTCTAACATACATCTCCTGACTGCAACTCAGACGCTTTAATTAAGCGAAGGCCTCCCTAGATCAGCGGGCTTCGACCCCACGAAACTTTTAGTTAACAACTAAACACCCAAGCCAGCGGGCTTTAATCTACTTCTCCCGTCTACGTGAAACGGGAGAAGCCCCGGCACCCTTTGTGGGGTGCGTCTCCAAATTTGCACTTTGGTGTGTNCTCCACCGCTGGGGCTGGTAGTGGGGGCTCNCTGGCCCCGTCCATGAGTCTACAGCTCATTGCCTCGTCTCGGCCACCCTACCTGTGATACT
>Luperosaurus_macgregori_ACD_6024_Calayan
TNCTAATAAATCCNCTAATTTGATCAATAATAATCACTGGACTAGCAACTAGTACCATCATTACAATATCCAGCCACCACTGAATACTTGCCTGACTGGGCCTAGAACTAAACACACTTAGCATCTTACCCATTATTATAAAATCGGGCCACCCCCGCTCAACAGAAGCAACTACGAAATATTTCCTAATTCAAGCCGCTGCTGCCGCCCTCATTCTATTTTCAAGCGCCACAAATGCCTGAGAAACCGGACAATGAACCATCACGCACAACCTATCACCAATAGCCTCCATCATAATCACCATCGCCCTAATAATAAAACTAGGCCTTGCCCCCGTACATGCCTGATATCCAGAAGTACTACAAAGTGCAACCATAAACACAGCCCTAGTACTCTCAACATGACAAAAACTTGCCCCCCTCACCCTTCTATACCTCATAAACAACAATTTACCAACACAAATTATACTCGTCATCGGGTTAACATCCGCCTTACTAGGTGGATGAATAGGCCTTAATCAAACCCAGACACGGAAAATTATAGCATTCTCCTCAATTGCCCACATAGGCTGACTAGTTGTCGCACTAAGTTTAAACCCAAACCTGGCCCTAACCACAATAATCATTTACATCACAATAACCACCACTATGTTCATATCATTAGGAACCACGACAACAAAAACTATTATAGACTTAGGGACAACCTGAACCCAATCACCCCCATTAATTATACTCCTAGTATTATCACTTATGTCCCTGGGCGGCCTACCCCCGCTAACTGGCTTTGCACCAAAATGATTAATTCTAGCCACACTGTGCACCATAAAACTCACACCCATTAGCATCTCACTTGCCCTAGCAAGCCTACCAAGCCTATACTTTTATATCCGAATAACATACATAACAACACTTCTATCACCCCCAAACACAACAAACACAAAATACAAATGACGACTGCCAAACACCATTAACACAATACTACC--AC-CAAT---AATTATATTATCCGCACTACTACTACCACTAACACCACTACTACCCAACTAGAAATTTAGGTTAACTAATCTTAAACCGAGGGCCTTCAAAGCCCTAAATAGTGGTC--AANNAACCCTCTAATTTCTGAAGACCTGTAAAACTCTAACATACATCTCCTGACTGCAACTCAGACGCTTTAATTAAGCGAAGGCCTCCCTAGATCAGCGGGCTTCGACCCCACGAAACTTTTAGTTAACAACTAAACACCCAAGCCAGCGGGCTTTAATCTACTTCTCCCGTCTACGTGAAACGGGAGAAGCCCCGGCACCCTTTGTGGGGTGCGTCTCCAAATTTGCACTTTGGTGTGTNCTCCACCGCTGGGGCTGGTAGTGGGGGCTCNCTGGCCCCGTCCATGAGTCTACAGCTCATTGCCTCGTCTCGNCCACCCTACCTGTGATACT
>Luperosaurus_macgregori_ACD_6023_Calayan
--CTNATAAATCCNCTAATTTGATCAATAATAATCACTGGACTAGCAACTAGTACCATCATTACAATATCCAGCCACCACTGAATACTTGCCTGACTGGGCCTAGAACTAAACACACTTAGCATCTTACCCATTATTATAAAATCGGGCCACCCCCGCTCAACAGAAGCAACTACGAAATATTTCCTAATTCAAGCCGCTGCTGCCGCCCTCATTCTATTTTCAAGCGCCACAAATGCCTGAGAAACCGGACAATGAACCATCACGCACAACCTATCACCAATAGCCTCCATCATAATCACCATCGCCCTAATAATAAAACTAGGCCTTGCCCCCGTACATGCCTGATATCCAGAAGTACTACAAAGTGCAACCATAAACACAGCCCTAGTACTCTCAACATGACAAAAACTTGCCCCCCTCACCCTTCTGTACCTCATAAACAACAATTTACCAACACAAATTATACTCGTCATCGGGTTAACATCCGCCTTACTAGGTGGATGAATAGGCCTTAATCAAACCCAGACACGGAAAATTATAGCATTCTCCTCAATTGCCCACATAGGCTGACTAGTTGTCGCACTAAGTTTAAACCCAAACCTGGCCCTAACCACAATAATCATTTACATCACAATAACCACCACTATGTTCATATCATTAGGAACCACAACAACAAAAACTATTATAGACTTAGGGACAACCTGAACCCAATCACCCCCATTAATTATACTCCTAGTATTATCACTTATGTCCCTGGGCGGCCTACCCCCGCTAACTGGCTTTGCACCAAAATGATTAATTCTAGCCACACTGTGCACCATAAAACTCACACCCATTAGCATCTCACTTGCTCTAGCAAGCCTACCAAGCCTATACTTTTATATCCGAATAACATACATAACAACACTTCTATCACCCCCAAACACAACAAACACAAAATACAAATGACGACTTCCAAACACCATTAACACAATACTACC--AC-CAAT---AATTATATTATCCGCACTACTACTACCACTAACACCACTACTACCCAACTAGAAATTTAGGTTAACTAATCTTAAACCGAGGGCCTTCAAAGCCCTAAATAGTGGTC--AANNAACCCTCTAATTTCTGAAGACCTGTAAAACTCTAACATACATCTCCTGACTGCAACTCAGACGCTTTAATTAAGCGAAGGCCTCCCTAGATCAGCGGGCTTCGACCCCACGAAACTTTTAGTTAACAACTAAACACCCAAGCCAGCGGGCTTTAATCTACTTCTCCCGTCTACGTGAAACGGGAGAAGCCCCGGCACCCTTTGTGGGGTGCGTCTCCAAATTTGCACTTTGGTGTGTNCTCCACCGCTGGGGCTGGTAGTGGGGGCTCNCTGGCCCCGTCCATGAGTCTACAGCTCATTGCCTCGTCTCGGCCACCCTACCTGNGATACT
>Luperosaurus_cumingii_RMB_3546_Mt_Malinao
TACTAATAAATCCNCTAATCTGATCATTAATAATTACTGGCCTAGCAACCAGCACTATTATTACAATATCCAGCCACCACTGAATACTTGCCTGATTGGGCCTAGAACTAAATACACTTAGCGCCTTGCCCATTATTATAAAATCAAATCACCCACGCGCAACAGAAGCAACCACCAAATACTTCCTGATTCAAGCCATTGCTGCTGCACTCATCCTATTTTCAAACACCATAAACGCTTGAGAGACCGGACAATGAACTATCATACACAACCTATCACCAATAGCCGCCACCATAACCACTATCGCCCTAATAATAAAACTGGGCCTTGCTCCCGTACATGCATGATATCCAGAAGTATTACAAAGTGCAACCATAAACACAGCCTTAGTTCTCTCAACATGACAAAAACTTGCNCCACTCACCCTCCTATACCTAATAAACAACAACCTACCAACGCAAATTACACTAATCATCGGATTAACATCCGCCCTACTGGGCGGCTGAATAGGCTTAAATCAAACCCAAACACGAAAAATCATAGCATTCTCCTCCATCGCCCACATAGGTTGATTAATTATCGCAATCGACCTCAACCCAAACTTAGCCCTAACCACAATAATTATTTACGTCATTATAACCACCACAATATTCATATCATTAAATACTACAACAACAAAAACTCTTACCGACCTAGGGACAACCTGAACCCAATCACCCTCATTAATTATACTACTAATATTATCACTAATATCCCTGGGCGGCCTACCTCCACTAACTGGCTTTATACCAAAATGATTAATTCTAACCACCTTGTGCTCTATAAAACTCGCACCCATGAGTATTGTACTTGCTTTAGCAGGTCTCCCAAGCCTATATTTTTATACCCGAATAATATACATGACTACACTCCTAACACCCCCAAACACAACAAATATAAAATATAAATGACGACTGCCAAACAGTACTAACACAATATTACC--AC-CAAT---AATTATATTAACCACACTACTACTACCCCTAACACCACTACTACCCAACTAGAAATTTAGGTTAACTAANNTAAAACCAAGGGCCTTCAAAGCCCTAAACAGTGGCC--CCNNAACCCCCTAATTTCTGAAGACCTGTAAAACTCTAACATACATCTCCTGAATGCAACTCAGACGCTTTAATTAAGCGAAGGCCTCCCTAGATTAGTGGGCTTCGACCCCACGAAACNTTTAGTTAACAACTAAACACCCAAGCCAGCGGGCTTTAACCTACTTCTCCCGTCTGTATCAAACGGGAGAAGCCCCGGCACCCTTCTTNGGGTGCGTCTCCAAATTTGCACTTTGGTGTGTNCGCCACCGCTGGGGCTGGTAGTGGGGGCTTNATGGCCCCGTCCGTGAGTCTACAGCTCACTGCCTTGTCTCGGCCACCCTACCNGTGATACT
>Luperosaurus_alvarezi_UPLBMNH_4622_Magdiwang
------TTAACCCACTAATCTGATCACTCATAATCACAGGACTAACAACTAGTACTATAATTACACTATCCAGTTACCACTGAATGCTTGCCTGACTGGGCCTAGAATTAAATACGCTTAGCATCCTACCAATAATCATAAAACCTTGGCTCCCNTGCACAACAGAAGCAACAACAAAATACTTCCTAATCCAAGCCACTGCCGCTGCCCTCATCCTATTTTCAATCACTACCAACGCCTGAGAAACCGGCCAATGAACTATTACACACAACTTAGCGCCAATCCCCGCCACCATAATCACAATTGCCCTAATAATAAAACTCGGCCTGGCCCCTGTACACTCCTGATACCCAGAAGTCTTGCAAGGTTCAACTATAAACATGGCCCTAGTATTATCAACCTGGCAAAAATTTGCCCCACTAACACTACTATATCTAATAAACAACAGCCTACCAACACAAATTACATTAACCCTAGGACTACTATCCACACTCCTAGGCGGCTGAATAGGACTAAACCAAACCCAAACACGGAAAATCATGGCATTCTCCTCAATCGCCCACATGGGTTGGCTACTAACCGCAATAACCATCAACCCAAACCTAGCCATAACAACATTAATTATTTATATTATTATAACCACTACAATATTTATGTCGCTTAACATAACAACAACAAAAACACTTACAGATCTAGGAACTGCCTGAACCCAATCACCACCACTAATTATGCTATTAGTACTCTCACTCATATCTCTAGGGGGCTTACCCCCATTAACCGGCTTTGCACCAAAATGGTTAATTCTAACCACATTATGCAGCATAAAACTCACACCTCTGAGCATAATACTTGCCATAGCAAGCCTGCCAAGCCTATACTTCTACATTCGAATAACATACATAACCACGCTCCTCACACCACCAAACACAACAAACACAGAATACAAATGACGACTAACAAACCATACTAACACACTATTACC--ACTAAC----AACTATATTAACCACACTCCTACTTCCACTAACACCTCTACTACCCAACTAGAGATTTAGGTTAATTTANNCCAAACCAAGGGCCTTCAAAGCCCTAGATAGGGNNN--NNACACGCCCCTAATCTCTGAAGACCTGTAAAACTCTACTATACATCTCCTGACTGCAACTCAGACGCTTTAATTAAGCGAAGGCCTCCCTAGATTAGCGGGCTTCGACCCCACGAAATNTTTAGTTAACAACTAAATACCCAAGCCAGCGGGCTTTAATCTACTTCTCCCGTAGCTTTC----------------------------------------------------------------------------------------------------------------------------------------------------------
>Luperosaurus_alvarezi_PNM_9866_Magdiwang
---------------TAATCTGATCACTCATAATCACAGGACTAACAACTAGTAANATAATTACACTATCCAGTTACCACTGAATGCTTGCCTGACTGGGCCTAGAATTAAATACGCTTAGCATCCTACCAATAATCACAAAACCTTGGCTCCCNTGCACAACAGAGGCAACAACAAAATACTTCCTAATCCAAGCCACTGCCGCTGCCCTCATCCTATTTTCAATCACTACCAACGCCTGAGAAACCGGCCAATGAACTATTACACACAACTTAGCGCCAATCCCCGCCACCATAATCACAATTGCCCTAATAATAAAACTCGGCCTGGCCCCTGTACACTCCTGATACCCAGAAGTCTTGCAAGGTTCAACTATAAACATGGCCCTAGTATTATCAACCTGGCAAAAATTTGCCCCACTAACACTACTATATCTAATAAACAACAGCCTACCAACACAAATTACATTAACCCTAGGACTACTATCCACACTCCTAGGCGGCTGAATAGGACTAAACCAAACCCAAACACGGAAAATCATGGCATTCTCCTCAATCGCCCACATGGGTTGGCTACTAACCGCAATAACCATCAACCCAAACCTAGCCATAACAACATTAATTATTTATATTATTATAACCACTACAATATTTATGTCGCTTAACATAACAACAACAAAAACACTTACAGATCTAGGAACTGCCTGAACCCAATCACCACCACTAATTATGCTATTAGTACTCTCACTCATATCTCTAGGGGGCTTACCCCCATTAACCGGCTTTGCACCAAAATGGTTAATTCTAACCACATTATGCAGCATAAAACTCACACCTCTGAGCATAATACTTGCCATAGCAAGCCTGCCAAGCCTATACTTCTACATTCGAATAACATACATAACCACGCTCCTCACACCACCAAACACAACAAACACAGAATACAAATGACGACTAACAAATCATACTAACACACTATTACC--ACTAAC----AACTATATTAACCACACTCCTACTTCCACTAACACCTCTACTACCCAACTAGAGATTTAGGTTAATTTANNCCAAACCAAGGGCCTTCAAAGCCCTAGATAGGGNNN--NNACACGCCCCTAATCTCTGAAGACCTGTAAAACTCTACTATACATCTCCTGACTGCAACTCAGACGCTTTAATTAAGCGAAGGCCTCCCTAGATTAGCGGGCTTCGACCCCACGAAATNTTTAGTTAACAACTAAATACCCAAGCCAGCGGGCTTTAATCTACTTCTCCCGTAGCTTTC----------------------------------------------------------------------------------------------------------------------------------------------------------
>Luperosaurus_joloensis_KU_313978_Mindanao
-----------------------------------ACTGCACTATCAACAAGTACCATCATCGTTATATCCAGCCACCATTGGCTACTAGCCTGACTAGGGCTTGAATTAAACACACTCAGCATCCTACCTATTATTATAAAATCAAACCACCCCCGCGCAACCGAAGCCGCCACAAAATACTTTATTATTCAAGCCCTAGCAGCAGCCCTACTACTCTTTGCAAGCATCATAAACGCTTGACAAACAGGACAATGACATATCTCCCACACCCTANCACCCCTTACAACTACCGCCATCACACTTAGCCTCATACTAAAACTGGGTCTTGCACCAATACATGCATGATACCCAGAAGTACTACAAGGCACAACCCTAAGCACAGCATTAATCATCTCGACCTGACAAAAATTTGCCCCACTAACCCTATTATACCTAATAACCAACCACCTCCCCACAAATATTATACTAACTATAGGCGTACTATCCGCCCTACTTGGCGGATGAATGGGCCTAAACCAAACCCAAGCACGAAAGATTATAGCATTTTCATCAATTGCTCATATAGGCTGACTAACTACCGCAATAGCCTTAAAACCAACGCTCGCCCTAATAACACTAATCATCTACACCATCATAACAGCCGCTATATTCCTATCACTTAATACCACAACAACAAAAACTCTAACAGACCTAGGCACAACATGAACCCAAACCCCATCACTAACCACACTAACCGCACTCACACTAATATCACTTGGTGGCCTACCCCCGCTAACAGGGTTTATACCAAAATGGCTTATCCTTAATGAATTGTGCTCCATTAAACTAGCCCCTATAAGCATTATCCTCGCCCTAGCCAGCCTGCCCAGCCTATATTTTTACATTCGCATGACCTACCTAATTATACTCACCAACCCCCCCAACACAACAAATACAGAGTACAAATGACGCTTCCCCAACCACATTAACCCAACCATCCC--AC-CATT---AATAATGCTCACCGTCTTACTACTCCCACTCACACCAATACTAGCCACCTAGAAATTTAGGTTAACNNNNNACAAACCAGGGACCTTCAAAGCCCCAAATAGGACCCNNNNNCAATCNNCTAATTTCTGAAGACCTGTAAAATTCTAAAATACATCTCCTGACTGCAAACCAGGCGCTTTAATTAAGCGAAAATCTCCCTAGACCGATGGGCCTCGATCCCATAAAAANCTTAGTTAACAACTAAACACCCAAGCCAGCGGGCTTCAATCTA---------------------------------------------------------------------------------------------------------------------------------------------------------------------------
>Lepidodactylus_moestus_USNM_521730_Palau
TACTAATAAACCCAATAATCTGATCATTGCTTGTTACAGGCCTATCANCTAGCACCATTATCACCATATCCAGCCACCACTGACTCCTGGCCTGATTAGGACTTGAACTAAACACACTCAGCATACTTCCAATTATCATAAAACCAACTCACCCCCGCGCAACAGAAGCCGCCACAAAATATTTTCTAATTCAAGCCATCGCAGCCGCACTAATCCTATTCTCCAGCGCCATAGACGCCTGAATTACAGGACAGTGATATATTTCACACACCCTANCCCCAATACTCAGTACCGCCATCATCCTAGCCATTGTACTAAAACTAGGTCTTGCACCCACCCACGCATGATACCCAGAAGTACTACAAGGATCAACCCTGCTCACCGCCCTAATCATCTCAACATGACAAAAACTTGCACCTTTAACCCTACTATACATAATAAGTAATCACCTATCAACAAACACCATACTACTTCTAGGAACAACATCCGCCCTCATCGGCGGTTGATCTGGCCTAATTCAAACCCAAACACGAAAAATTATAGCATTTTCATCAATTGCTCACATAGGCTGACTAATCATCGCAATGGCCTTAAGTCCAACCTTAGCCGCCGTAACACTAGCCATTTACATCATTAACACCGCCGCTATCTTCATAATACTCAATACCACAACAACAAAAACACTTACTGACATAGGAACCATATGAACTCAATCTCCCCCCCTGACCTCATTAACCACCCTCACACTAATATCACTAGGCGGCCTGCCACCCCTCACCGGCTTCATACCAAAATGACTCATCTTAAACGAACTTTGCTCAACAAAATTAGTATTACTTNGCTGCCACCCTGGCCGCAGCAAGCCTGCCAAGCCTATACTTCTATACCCGCATAAACTACCTCACCACACTCACCANCGCCCCCCAACACAACAAACACTGAACACAAATGACGATTCATAAACCCACCAAACACCCTANNNNCAGGC-CATTGCNAGCCACTTTAGCAACCCTACTATTACCCATAACACCATTGTTCATCACTTAGAAATTTAGGTTAAANNNNNCTAAACCAAGGGCCTTCAAAGCCTTAAATAGNGGTCANNACNAANGCTCTAGTTTCTGAAGGCCTGTAAAACTCTAATCTACATCTCCTGACTGCAACTCAGGCACTTTAATTAAGCGAAAACCTNCCTAGACTAGTGGGCCTCGATCCCACAAAAANCTTAGTTAACAACTAAACACCCCATCCAGCGGGCTTCAGCCTACCTCTCCCG----------------------------------------------------------------------------------------------------------------------------------------------------------------
>Lepidodactylus_lugubris_KU331653_Albay
----------------------------------------------------------------------------------------------------------------------------------------------------------------------------------------------------------------------------------CGCCATAGACGCCTGAATTACAGGACAGTGACATATTTCACATACCCTANCCCCAATACTCAGTACCGCCATCATCCTAGCCATTGTACTAAAACTAGGTCTTGCACCCACCCACGCATGATACCCAGAAGTACTACAAGGATCAACCCTACTCACCGCCCTAATCATCTCAACATGACAAAAACTTGCACCTTTAACCCTACTATACATAATAAGTAATCACCTATCAACAAACACCATACTACTTCTAGGAACAACATCCGCCCTCATCGGCGGTTGATCTGGCCTGATTCAAACCCAAACACGAAAAATTATAGCATTTTCATCAATTGCTCACATAGGCTGACTAATCATCGCAATGGCCTTAAGTCCAACCTTAGCCGCCGTAACACTAGCCATTTACATCATTAACACCGCCGCTATCTTCATAATACTCAATACCACAACAACAAAAACACTTACTGACATAGGAACCATATGAACTCAATCTCCCCCCCTGACCTCATTAACCACCCTCACACTAATATCACTAGGCGGTCTGCCGCCCCTCACCGGCTTCATACCAAAATGACTCATCTTAAATGAACTTTGCTCAACAAAATTAGTATTACTTNGCTGCCACCCTGGCCGCAGCAAGCCTGCCAAGCCTATACTTCTATACCCGCATAAACTACCTCACCACACTCACCANCGCCCCCCAACACAACAAACACTGAACACAAATGACGATTCATAAACCCACCAAACACCCTANNNNCAGGC-CATTGCNAGCCACTTTAGCAACCCTACTATTACCCATAACACCATTGTTC--------------------------------------------------------------------------------------------------------------------------------------------------------------------------------------------------------------------------------------------------------------------------------------------------------------------------------------------------------------------------------------------------------------
>Lepidodactylus_balioburius_KU314011_Batanes
----------------------------------------------------------------------------------------------------------------------------------------------------------------------------------------------------------------------------------------------------TTCGGGCCAATGATATATCTCACACACCCCCTCCCCAATAATCATGATTACTATCATTATTGCCATCATAATAAAACTAGGCCTCGCACCTACACACGCCTGATACCCAGAAGTTCTGCAAGGATCAACTATAAACACCGCACTAATTATATCAACATGACAAAAACTAGCACCATTAGCCCTCCTGTTTATACTAAACCACCACCTACCAACAAACATTATATTAGCACTAGGAGCAGTATCAGCTCTTCTTGGGGGCTGAGCTGGCCTAATCCAAACTCAGACACGAAAAATTATAGCATTCTCATCAATTGCCCACATAGGATGACTGATCATTGCACTAAACCTAAGCCCAACCCTAGCCGCCATAACATTAACTATTTATATTATTGCTACCACCGCAATATTTATGTCATTTAACACTACAACAACAAAAACACTAGTTGATATAGGCACTATATTTACCCAATCCATACCCCTCACCACACTAACTGCACTCACACTTATGTCACTAGGAGGCCTACCTCCCATAACTGGCTTCACACCAAAATGACTTATCCTAAACGAACTCTGCTCAACAAAACTAATATTATTAAGCANCACTCATGGCCGCAGCCAGCCTACCAAGCCTATATTTTTACATTCGCATAAACTACCTAACCGTACTTACCGNCGCCACCAAATACAACCACCACTGAACATAAATGACGCTTCACCAGCCCACTCAACCCTATCTTACCANNCTCACNN-NAATAACAACAGCTATTCTACTACTGCCCATTACACCACTGCTA--------------------------------------------------------------------------------------------------------------------------------------------------------------------------------------------------------------------------------------------------------------------------------------------------------------------------------------------------------------------------------------------------------------
