# Supplementary material for: A new species of fringed Forest Gecko, genus Luperosaurus (Squamata: Gekkonidae), from Sibuyan Island, Central Philippines
Source: PeerJ. 2026 Mar 4;14:e20504. doi: 10.7717/peerj.20504 (PMC12967072; doi:10.7717/peerj.20504)
Supplement: Supplemental Information 6 [file peerj-14-20504-s006.txt]

>Luperosaurus_alvarezi_PNM_9866_ PX262121
NTTAACCCACTAATCTGATCACTCATAATCACAGGACTAACAACTAGTACTATAATTACACTATCCAGTTACCACTGAATGCTTGCCTGACTGGGCCTAGAATTAAATACGCTTAGCATCCTACCAATAATCATAAAACCTTGGCTCCCNTGCACAACAGAAGCAACAACAAAATACTTCCTAATCCAAGCCACTGCCGCTGCCCTCATCCTATTTTCAATCACTACCAACGCCTGAGAAACCGGCCAATGAACTATTACACACAACTTAGCGCCAATCCCCGCCACCATAATCACAATTGCCCTAATAATAAAACTCGGCCTGGCCCCTGTACACTCCTGATACCCAGAAGTCTTGCAAGGTTCAACTATAAACATGGCCCTAGTATTATCAACCTGGCAAAAATTTGCCCCACTAACACTACTATATCTAATAAACAACAGCCTACCAACACAAATTACATTAACCCTAGGACTACTATCCACACTCCTAGGCGGCTGAATAGGACTAAACCAAACCCAAACACGGAAAATCATGGCATTCTCCTCAATCGCCCACATGGGTTGGCTACTAACCGCAATAACCATCAACCCAAACCTAGCCATAACAACATTAATTATTTATATTATTATAACCACTACAATATTTATGTCGCTTAACATAACAACAACAAAAACACTTACAGATCTAGGAACTGCCTGAACCCAATCACCACCACTAATTATGCTATTAGTACTCTCACTCATATCTCTAGGGGGCTTACCCCCATTAACCGGCTTTGCACCAAAATGGTTAATTCTAACCACATTATGCAGCATAAAACTCACACCTCTGAGCATAATACTTGCCATAGCAAGCCTGCCAAGCCTATACTTCTACATTCGAATAACATACATAACCACGCTCCTCACACCACCAAACACAACAAACACAGAATACAAATGACGACTAACAAACCATACTAACACACTATTACCACTAACAACTATATTAACCACACTCCTACTTCCACTAACACCTCTACTACCCAACTAGAGATTTAGGTTAATTTANNCCAAACCAAGGGCCTTCAAAGCCCTAGATAGGGNNNNNACACGCCCCTAATCTCTGAAGACCTGTAAAACTCTACTATACATCTCCTGACTGCAACTCAGACGCTTTAATTAAGCGAAGGCCTCCCTAGATTAGCGGGCTTCGACCCCACGAAATNTTTAGTTAACAACTAAATACCCAAGCCAGCGGGCTTTAATCTACTTCTCCCGT
>Luperosaurus_alvarezi_UPLBMNH_4621_PX262122
NNNNNNNNNNTAATCTGATCACTCATAATCACAGGACTAACAACTAGTAANATAATTACACTATCCAGTTACCACTGAATGCTTGCCTGACTGGGCCTAGAATTAAATACGCTTAGCATCCTACCAATAATCACAAAACCTTGGCTCCCNTGCACAACAGAGGCAACAACAAAATACTTCCTAATCCAAGCCACTGCCGCTGCCCTCATCCTATTTTCAATCACTACCAACGCCTGAGAAACCGGCCAATGAACTATTACACACAACTTAGCGCCAATCCCCGCCACCATAATCACAATTGCCCTAATAATAAAACTCGGCCTGGCCCCTGTACACTCCTGATACCCAGAAGTCTTGCAAGGTTCAACTATAAACATGGCCCTAGTATTATCAACCTGGCAAAAATTTGCCCCACTAACACTACTATATCTAATAAACAACAGCCTACCAACACAAATTACATTAACCCTAGGACTACTATCCACACTCCTAGGCGGCTGAATAGGACTAAACCAAACCCAAACACGGAAAATCATGGCATTCTCCTCAATCGCCCACATGGGTTGGCTACTAACCGCAATAACCATCAACCCAAACCTAGCCATAACAACATTAATTATTTATATTATTATAACCACTACAATATTTATGTCGCTTAACATAACAACAACAAAAACACTTACAGATCTAGGAACTGCCTGAACCCAATCACCACCACTAATTATGCTATTAGTACTCTCACTCATATCTCTAGGGGGCTTACCCCCATTAACCGGCTTTGCACCAAAATGGTTAATTCTAACCACATTATGCAGCATAAAACTCACACCTCTGAGCATAATACTTGCCATAGCAAGCCTGCCAAGCCTATACTTCTACATTCGAATAACATACATAACCACGCTCCTCACACCACCAAACACAACAAACACAGAATACAAATGACGACTAACAAATCATACTAACACACTATTACCACTAACAACTATATTAACCACACTCCTACTTCCACTAACACCTCTACTACCCAACTAGAGATTTAGGTTAATTTANNCCAAACCAAGGGCCTTCAAAGCCCTAGATAGGGNNNNNACACGCCCCTAATCTCTGAAGACCTGTAAAACTCTACTATACATCTCCTGACTGCAACTCAGACGCTTTAATTAAGCGAAGGCCTCCCTAGATTAGCGGGCTTCGACCCCACGAAATNTTTAGTTAACAACTAAATACCCAAGCCAGCGGGCTTTAATCTACTTCTCCCGT
>Luperosaurus_macgregori_SNOMNH_47008_PX262123
ATAAATCCNCTAATTTGATCAATAATAATCACTGGACTAGCAACTAGTACCATCATTACAATATCCAGCCACCACTGAATACTTGCCTGACTGGGCCTAGAACTAAACACACTTAGCATCTTACCCATTATTATAAAATCGGGCCACCCCCGCTCAACAGAAGCAACTACGAAATATTTCCTAATTCAAGCCGCTGCTGCCGCCCTCATTCTATTTTCAAGCGCCACAAATGCCTGAGAGACCGGACAATGAACCATCACGCACAACCTATCACCAATAGCCTCCATCATAATCACCATCGCCCTAATAATAAAACTAGGCCTTGCCCCCGTACATGCCTGATATCCAGAAGTACTACAAAGTGCAACCATAAACACAGCCCTAGTACTCTCAACATGACAAAAACTTGCCCCCCTCACCCTTCTATACCTCATAAACAACAATTTACCAACACAAATTATACTCGTCATCGGGTTAACATCCGCCTTACTAGGTGGATGAATAGGCCTTAATCAAACCCAAACACGGAAAATTATAGCATTCTCCTCAATTGCCCACATAGGCTGACTAGTTGTCGCACTAAGTTTAAACCCAAACCTGGCCCTAACCACAATAATCATTTACATCACAATAACCACCACTATGTTCATATCATTAGGAACCACGACAACAAAAACTATTATAGACTTAGGGACAACCTGAACCCAATCACCCCCATTAATTATACTCCTAGTATTATCACTTATATCCCTGGGCGGCCTACCCCCACTAACTGGCTTTGCACCAAAATGATTAATTCTAACCACACTGTGCACCATAAAACTCACACCCATTAGCATCTCACTTGCTCTAGCAAGCCTACCAAGCCTATACTTTTATATCCGAATAACATACATAACAACACTTCTATCACCCCCAAACACAACAAACACAAAATACAAATGACGACTTCCAAACACCATTAACACAATACTACCACCAATAATTATACTATCCGCACTACTACTACCACTAACACCACTACTACCCAACTAGAAATTTAGGTTAACTAATCTTAAACCGGGGGCCTTCAAAGCCCTAAATAGTGGTCAANNAACCCTCTAATTTCTGAAGACCTGTAAAACTCTAACATACATCTCCTGACTGCAACTCAGACGCTTTAATTAAGCGAAGGCCTCCCTAGATCAGCGGGCTTCGACCCCACGAAACTTTTAGTTAACAACTAAACACCCAAGCCAGCGGGCTTTAATCTACTTCTCCCGTCTACGTGAAACGGGAGAAGCCCCGGCACCCTTTGTGGGGTGCGTCTCCAAATTTGCACTTTGGTGTGTNCTCCACCGCTGGGGCTGGTAGTGGGGGCTCNCTGGCCCCGTCCATGAGTCTACAGCTCATTGCCTCGTCTCGGCCACCCTACC
>Luperosaurus_macgregori_KU_308023_  PX262124
ATAAATCCNCTAATTTGATCAATAATAATCACTGGACTAGCAACTAGTACCATCATTACAATATCCAGCCACCACTGAATACTTGCCTGACTGGGCCTAGAACTAAACACACTTAGCATCTTACCCATTATTATAAAATCGGGCCACCCCCGCTCAACAGAAGCAACTACGAAATATTTCCTCATTCAAGCCGCTGCTGCCGCCCTCATTCTATTTTCAAGCGCCACAAATGCCTGAGAGACCGGACAATGAACCATCACGCACAACCTATCACCAATAGCCTCCATCATAATCACCATCGCCCTAATAATAAAACTAGGCCTTGCCCCCGTACATGCCTGATATCCAGAAGTACTACAAAGTGCAACCATAAACACAGCCCTAGTACTCTCAACATGACAAAAACTTGCCCCCCTCACCCTTCTATACCTCATAAACAACAATTTACCAACACAAATTATACTCGTCATCGGGTTAACATCCGCCTTACTAGGTGGATGAATAGGCCTTAATCAAACCCAAACACGGAAAATTATAGCATTCTCCTCAATTGCCCACATAGGCTGACTAGTTGTCGCACTAAGTTTAAACCCAAACCTGGCCCTAACCACAATAATCATTTACATCACAATAACCACCACTATGTTCATATCATTAGGAACCACGACAACAAAAACTATTATAGACTTAGGGACAACCTGAACCCAATCACCCCCATTAATTATACTCCTAGTATTATCACTTATATCCCTGGGCGGCCTACCCCCACTAACTGGCTTTGCACCAAAATGATTAATTCTAACCACACTGTGCACCATAAAACTCACACCCATTAGCATCTCACTTGCTCTAGCAAGCCTACCAAGCCTATACTTTTATATCCGAATAACATACATAACAACACTTCTATCACCCCCAAACACAACAAACACAAAATACAAATGACGACTTCCAAACACCATTAACACAATACTACCACCAATAATTATACTATCCGCACTACTACTACCACTAACACCACTACTACCCAACTAGAAATTTAGGTTAACTAATCTTAAACCGGGGGCCTTCAAAGCCCTAAATAGTGGTCAANNAACCCTCTAATTTCTGAAGACCTGTAAAACTCTAACATACATCTCCTGACTGCAACTCAGACGCTTTAATTAAGCGAAGGCCTCCCTAGATCAGCGGGCTTCGACCCCACGAAACTTTTAGTTAACAACTAAACACCCAAGCCAGCGGGCTTTAATCTACTTCTCCCGTCTACGTGAAACGGGAGAAGCCCCGGCACCCTTTGTGGGGTGCGTCTCCAAATTTGCACTTTGGTGTGTNCTCCACCGCTGGGGCTGGTAGTGGGGGCTCNCTGGCCCCGTCCATGAGTCTACAGCTCATTGCCTCGTCTCGGCCNCCCTACC
>Luperosaurus_macgregori_ACD_6022_PX262125
ATAAATCCNCTAATTTGATCAATAATAATCACTGGACTAGCAACTAGTACCATCATTACAATATCCAGCCACCACTGAATACTTGCCTGACTGGGCCTAGAACTAAACACACTTAGCATCTTACCCATTATTATAAAATCGGGCCACCCCCGCTCAACAGAAGCAACTACAAAATATTTCCTAATTCAAGCCGTTGCTGCCGCCCTCATTCTATTTTCAAGCGCCACAAATGCCTGAGAAACCGGACAATGAACCATCACGCACAACCTATCACCAATAGCCTCCATCATAATCACCATCGCCCTAATAATAAAACTAGGCCTTGCCCCCGTACATGCCTGATATCCAGAAGTACTACAAAGTGCAACCATAAACACAGCCCTAGTACTCTCAACATGACAAAAACTTGCCCCCCTCACCCTTCTATACCTCATAAACAACAATTTACCAACACAAATTATACTCGTCATCGGGTTAACATCCGCCTTACTAGGTGGATGAATAGGCCTTAATCAAACCCAGACACGGAAAATTATAGCATTCTCCTCAATTGCCCACATAGGCTGACTAGTTGTCGCACTAAGTTTAAACCCAAACCTGGCCCTAACCACAATAATCATTTACATCACAATAACCACCACTATGTTCATATCATTAGGAACCACAACAACAAAAACTATTATAGACTTAGGGACAACCTGAACCCAATCACCCCCATTAATTATACTCCTAGTATTATCACTTATGTCCCTGGGCGGCCTACCCCCGCTAACTGGCTTTGCACCAAAATGATTAATTCTAGCCACACTGTGCACCATAAAACTCACACCCATTAGCATCTCACTTGCTCTAGCAAGCCTACCAAGCCTATACTTTTATATCCGAATAACATACATAACAACACTTCTATCACCCCCAAACACAMCAAACAMAAAMTACAAATGACGACTTCCAANCACCATTAACACAATACTACCACCAATAATTATATTATCCGCACTACTACTACCACTAACACCACTACTACCCAACTAGAAATTTAGGTTAACTAATCTTAAACCGAGGGCCTTCAAAGCCCTAAATAGTGGTCAANNAACCCTCTAATTTCTGAAGACCTGTAAAACTCTAACATACATCTCCTGACTGCAACTCAGACGCTTTAATTAAGCGAAGGCCTCCCTAGATCAGCGGGCTTCGACCCCACGAAACTTTTAGTTAACAACTAAACACCCAAGCCAGCGGGCTTTAATCTACTTCTCCCGTCTACGTGAAACGGGAGAAGCCCCGGCACCCTTTGTGGGGTGCGTCTCCAAATTTGCACTTTGGTGTGTNCTCCACCGCTGGGGCTGGTAGTGGGGGCTCNCTGGCCCCGTCCATGAGTCTACAGCTCATTGCCTCGTCTCGGCCACCCTACC
>Luperosaurus_macgregori_ACD_6024_PX262126
ATAAATCCNCTAATTTGATCAATAATAATCACTGGACTAGCAACTAGTACCATCATTACAATATCCAGCCACCACTGAATACTTGCCTGACTGGGCCTAGAACTAAACACACTTAGCATCTTACCCATTATTATAAAATCGGGCCACCCCCGCTCAACAGAAGCAACTACGAAATATTTCCTAATTCAAGCCGCTGCTGCCGCCCTCATTCTATTTTCAAGCGCCACAAATGCCTGAGAAACCGGACAATGAACCATCACGCACAACCTATCACCAATAGCCTCCATCATAATCACCATCGCCCTAATAATAAAACTAGGCCTTGCCCCCGTACATGCCTGATATCCAGAAGTACTACAAAGTGCAACCATAAACACAGCCCTAGTACTCTCAACATGACAAAAACTTGCCCCCCTCACCCTTCTATACCTCATAAACAACAATTTACCAACACAAATTATACTCGTCATCGGGTTAACATCCGCCTTACTAGGTGGATGAATAGGCCTTAATCAAACCCAGACACGGAAAATTATAGCATTCTCCTCAATTGCCCACATAGGCTGACTAGTTGTCGCACTAAGTTTAAACCCAAACCTGGCCCTAACCACAATAATCATTTACATCACAATAACCACCACTATGTTCATATCATTAGGAACCACGACAACAAAAACTATTATAGACTTAGGGACAACCTGAACCCAATCACCCCCATTAATTATACTCCTAGTATTATCACTTATGTCCCTGGGCGGCCTACCCCCGCTAACTGGCTTTGCACCAAAATGATTAATTCTAGCCACACTGTGCACCATAAAACTCACACCCATTAGCATCTCACTTGCCCTAGCAAGCCTACCAAGCCTATACTTTTATATCCGAATAACATACATAACAACACTTCTATCACCCCCAAACACAACAAACACAAAATACAAATGACGACTGCCAAACACCATTAACACAATACTACCACCAATAATTATATTATCCGCACTACTACTACCACTAACACCACTACTACCCAACTAGAAATTTAGGTTAACTAATCTTAAACCGAGGGCCTTCAAAGCCCTAAATAGTGGTCAANNAACCCTCTAATTTCTGAAGACCTGTAAAACTCTAACATACATCTCCTGACTGCAACTCAGACGCTTTAATTAAGCGAAGGCCTCCCTAGATCAGCGGGCTTCGACCCCACGAAACTTTTAGTTAACAACTAAACACCCAAGCCAGCGGGCTTTAATCTACTTCTCCCGTCTACGTGAAACGGGAGAAGCCCCGGCACCCTTTGTGGGGTGCGTCTCCAAATTTGCACTTTGGTGTGTNCTCCACCGCTGGGGCTGGTAGTGGGGGCTCNCTGGCCCCGTCCATGAGTCTACAGCTCATTGCCTCGTCTCGNCCACCCTACC
>Luperosaurus_macgregori_ACD_6023_PX262127
ATAAATCCNCTAATTTGATCAATAATAATCACTGGACTAGCAACTAGTACCATCATTACAATATCCAGCCACCACTGAATACTTGCCTGACTGGGCCTAGAACTAAACACACTTAGCATCTTACCCATTATTATAAAATCGGGCCACCCCCGCTCAACAGAAGCAACTACGAAATATTTCCTAATTCAAGCCGCTGCTGCCGCCCTCATTCTATTTTCAAGCGCCACAAATGCCTGAGAAACCGGACAATGAACCATCACGCACAACCTATCACCAATAGCCTCCATCATAATCACCATCGCCCTAATAATAAAACTAGGCCTTGCCCCCGTACATGCCTGATATCCAGAAGTACTACAAAGTGCAACCATAAACACAGCCCTAGTACTCTCAACATGACAAAAACTTGCCCCCCTCACCCTTCTGTACCTCATAAACAACAATTTACCAACACAAATTATACTCGTCATCGGGTTAACATCCGCCTTACTAGGTGGATGAATAGGCCTTAATCAAACCCAGACACGGAAAATTATAGCATTCTCCTCAATTGCCCACATAGGCTGACTAGTTGTCGCACTAAGTTTAAACCCAAACCTGGCCCTAACCACAATAATCATTTACATCACAATAACCACCACTATGTTCATATCATTAGGAACCACAACAACAAAAACTATTATAGACTTAGGGACAACCTGAACCCAATCACCCCCATTAATTATACTCCTAGTATTATCACTTATGTCCCTGGGCGGCCTACCCCCGCTAACTGGCTTTGCACCAAAATGATTAATTCTAGCCACACTGTGCACCATAAAACTCACACCCATTAGCATCTCACTTGCTCTAGCAAGCCTACCAAGCCTATACTTTTATATCCGAATAACATACATAACAACACTTCTATCACCCCCAAACACAACAAACACAAAATACAAATGACGACTTCCAAACACCATTAACACAATACTACCACCAATAATTATATTATCCGCACTACTACTACCACTAACACCACTACTACCCAACTAGAAATTTAGGTTAACTAATCTTAAACCGAGGGCCTTCAAAGCCCTAAATAGTGGTCAANNAACCCTCTAATTTCTGAAGACCTGTAAAACTCTAACATACATCTCCTGACTGCAACTCAGACGCTTTAATTAAGCGAAGGCCTCCCTAGATCAGCGGGCTTCGACCCCACGAAACTTTTAGTTAACAACTAAACACCCAAGCCAGCGGGCTTTAATCTACTTCTCCCGTCTACGTGAAACGGGAGAAGCCCCGGCACCCTTTGTGGGGTGCGTCTCCAAATTTGCACTTTGGTGTGTNCTCCACCGCTGGGGCTGGTAGTGGGGGCTCNCTGGCCCCGTCCATGAGTCTACAGCTCATTGCCTCGTCTCGGCCACCCTACC
>Luperosaurus_angliit_KU_322189_PX262128
ATAAACCCACTAATTTGATCAATAATAATCACCGGACTTGCAACTAGCACCATCATCACAATATCCAGCCACCACTGAATACTTGCCTGACTGGGCCTAGAACTAAACACACTTAGCATTTTACCTATTATTATAAAATCTGGTCACCCGCGCTCAACAGAGGCAACTACCAAATACTTTCTAATCCAAGCCGCTGCTGCGGCCCTTATTCTATTTTCAAGCGCCACAAACGCCTGAGAAACCGGACAATGAACTATCACACACAACCTGTCACCAACAACCGCCACTATAATCACCATCGCCCTAATAATAAAACTAGGCCTTGCCCCCGTACATGCATGATATCCAGAAGTACTACAAAGTGCAACCATAAACACAGCCCTAGTTCTCTCAACATGACAAAAACTCGCCCCCCTCACCCTTCTATATCTCATAAACAATAATTTACCAACACAAATTATACTCCTTATCGGATTAACATCCGCTTTATTAGGCGGATGAATGGGCCTTAATCAAACCCAAACACGGAAAATCATAGCATTCTCCTCAATTGCTCACATAGGTTGACTAATTGTCGCACTAAGCCTCAACCCAAACCTAGCCCTAACCACAACAATCATTTACATCGCAATAACCACCACCATGTTCATATCATTAAATACCACAACAACGAAGACTATTACAGATTTAGGCACAGCCTGAACCCAATCACCCCCATTAATTATACTATTAGTATTATCACTAATATCCCTAGGCGGCCTACCCCCATTAACTGGCTTTGCACCAAAATGACTAATCCTAACCACACTGTGCACCATAAAACTCACACCTATCAGCATTTCACTCGCCCTAGCAAGCCTACCAAGCCTATACTTTTACATCCGAATGACATACATAACCACACTCCTATCACCACCAAACACAACAAACACAAAATACAAATGACGACTCCCAAGCACTATTAATACAATACTACCACCAATAATTATACTCGCCGCACTACTACTACCACTAACACCACTGCTACCCAGCTAGAAATTTAGGTTAACTAANNTTAAACCAAGGGCCTTCAAAGCCCTAAATAGTGGGCTANNCACCCCCTAATTTCTGAAGACCTGTAAAACTCTAAAATACATCTCCTGACTGCAACTCAGACGCTTTAATTAAGCGAAGGCCTCCCTAGATCAGCGGGCTTCGACCCCACGAAACTTTTAGTTAACAACTAAACACCCAAGCCAGCGGGCTTTAATCTACTTCTCCCGTCTATATCAAACGGGAGAAGCCCCGGCACCCTTGTTGGGGTGCGTCTCCAAATTTGCACTTTGGTGTGTNTTCCACCGCTGGGGCTGGTAGTGGGGGCTCNCNGNCNCCGTCCATGAGTCTACAGCTCATTGCCTCGTCTCGGCCACCCTACC
>Luperosaurus_angliit_KU_322190_PX262129
ATAAACCCACTAATTTGATCAATAATAATCACTGGACTTGCAACTAGCACCATCATCACAATATCCAGCCACCACTGAATACTTGCCTGACTGGGCCTAGAACTAAACACACTTAGCATTTTGCCTATTATTATAAAATCTGGTCACCCGCGCTCAACAGAGGCAACTACAAAATACTTTCTAATCCAAGCCGCTGCTGCCGCCCTCATTCTATTTTCAAGCGCCACAAACGCCTGAGAAACCGGACAATGAACTATCACACACAACCTGTCACCAACAACCGCCACTATGATCACCATCGCCCTAATAATAAAACTAGGCCTTGCCCCAGTACATGCATGATATCCAGAAGTACTACAAAGTGCAACCATAAACACAGCCCTAGTTCTATCAACATGACAAAAACTTGCCCCCCTCACCCTTCTATATCTCATAAACAATAATTTACCCACACAAATTATACTCCTTATCGGACTTACATCCGCCTTATTAGGCGGATGAATGGGCCTTAACCAAACCCAAACACGGAAAATCATAGCATTCTCCTCAATTGCTCACATAGGTTGACTAATTGTTGCACTAAGTCTTAACCCAAACCTAGCCCTAACCACAACAATCATTTATATCGCAATAACCACCACCATGTTCATATCATTAAATACCACAACAACAAAGACTATTACAGATTTAGGCACAGCCTGAACCCAATCACCCCCATTAATTATACTATTAGTATTATCACTAATATCCCTAGGCGGCCTACCCCCATTAACCGGCTTTGCACCAAAATGACTAATCCTAACAACACTGTGCACCATAAAACTCACACCTATTAGCATTTCACTTGCCCTAGCAAGCCTGCCAAGTCTATACTTTTATATCCGAATAACATACATAACTACACTCTTATCACCACCAAACACAACAAACACAAAATATAAATGACGACTTCCAAGCACTATTAATACAATACTACCACCAATAATTATACTCGCCGCACTACTACTACCACTAACACCACTACTACCCAGCTAGAAATTTAGGTTAATTAANNTTAAACCAAGAGCCTTCAAAGCCCTAAATAGTGGGCTANNAACCCCCTAATTTCTGAAGACCTGTAAAACTCTAAAATACATCTCCTGACTGCAACTCAGACGCTTTAATTAAGCGAAGGCCTCCCTAGATCAGCGGGCTTCGATCCCACGAAACTTTTAGTTAACAACTAAACACCCAAGCCAGCGGGCTTTAATCTACTTCTCCCGTCTATATCAAACGGGAGAAGCCCCGGCACCCTTACTGGGGTGCGTCTCCAAATTTGCACTTTGGTGTGTNTTTCACCGCTGGGGCTGGTAGTGGGGGCTCNCTGGCCCCGTCCATGAGTCTACAGCTCATTGCCTCGTCTCGGCCNCCCTACC
